# Supplementary material for: The N-terminus of apolipoprotein B mediates the interaction of atherogenic lipoproteins with endothelial cells
Source: J Clin Invest. 2026 Apr 23;136(12):e190513. doi: 10.1172/JCI190513 (PMC13262728; doi:10.1172/JCI190513)
Supplement: Supporting data values [file jci-136-190513-s237.xlsx]

## Sheet: 1A
Control	APOB18
101.346	70.4989
98.4855	69.8194
100.312	58
137.561	56
70.8818	47
88.4295
99.6253
103.359
100.869
101.935
97.897
95.076
96.2517
108.672

## Sheet: 1C
Control	APOB8	APOB12	APOB15
124.098	87.0675	114.373	75.9547
126.237	81.9412	72.7862	80.9653
89.7657	115.895	48.2519	59.2988
85.6523	103.599	67.84	59.0936
76.6645	63.6958	89.1749	59.1627
89.4084	35.7289	89.523	43.2
87.9912	79.1331	129.119	81.04
116.076	127.853	89.0969	45.728
123.255	90.2811	115.26	55.896
81.6791	67.9829	126.728
127.138	80.1096	68.6294
86.683	78.2682	89.0457
117.538	113.14	58.7391
	92.2924	35.1996
	113.452	103.033

## Sheet: 1D
Control	APOB8	APOB12	APOB15
101.346	160.013	58.1835	87.4104
98.4855	99.3031	81.8562	94.6433
100.312	69.9047	82.3258	81.8922
137.561	63.1943	71.6547	67.7712
70.8818	76.7955	56.2733	69.5686
88.4295	59.6942	45.171	86.6128
99.6253	79.16	75.1184	40.1458
103.359	67.9092	45.4657	53.2132
100.869	82.4729	36.3937	47.6817
101.935	113.152	34.3388	70.7194
97.897	116.564	54.6379	63.5309
95.076	105.095	32.2178	67.2434
96.2517			53.2826
108.672			48.3215

## Sheet: 1E
Control ASO	SR-BI ASO	ALK1 siRNA
81.737	92.452	41.95
81.378	90.616	49.643
141.614	172.213	32.868
95.27	111.095	50.36

## Sheet: 1F
Control ASO	SR-BI ASO	ALK1 siRNA
111.392	76.381	167.238
81.676	50.534	78.944
84.948	30.515	106.381
121.984	65.996	122.745

## Sheet: 2A
Control	APOB12	ALK1 siRNA	SR-BI ASO
89.2617	114.373	80.6883	72.145
114.543	72.7862	81.7687	61.92
109.729	48.2519	92.9406	54.844
108.483	67.84	71.5819	84.5466
103.936	89.1749	108.671	8.08874
82.5276	89.523	67.0289	9.50107
78.0308	129.119	56.1397	21.3774
113.489	89.0969	40.5882	28.4262
120.838	115.35	123.257	42.9199
107.039	106.068	116.94	45.2103
83.658		93.9835	41.9294
		88.2058
		87.2429
		69.3321

## Sheet: 2B
Control	APOB12	ALK1 siRNA	SR-BI ASO
93.7618	20.005	89.613	42.484
136.943	35.8922	75.8076	62.83
90.7055	77.408	43.1677	64.024
152.805	69.7075	37.5445	53.5244
91.3615	80.3705	28.0174	79.7118
79.4371	70.2498	74.1826	30.3341
81.4068	57.373	54.0399	100.844
99.906	64.972	86.0625	35.3119
76.929	69.453	80.095	40.8961
123.228	69.385	69.173	61.5084
		88.2706	61.5084
		51.6083
		103.328
		48.6702
		31.9358

## Sheet: 2C
Control	SR-BI ASO	ALK1 siRNA	APOB12
64.8338	70.9046	103.54	86.1861
106.658	52.4751	187.253	140.401
78.1325	4.04798	86.2464	73.0238
127.846	12.4836	88.4652	79.0012
164.122	23.3516	85.916	114.454
71.5655	30.7977	128.591	103.93
84.7834	15.4649	134.932	111.605
102.061	17.8442	165.719	107.395

## Sheet: 2D
Control	APOB12	APOB18	SR-BI ASO
146.577	45.7588	68.988	9.19496
105.627	73.6826	83.1455	13.3681
89.38	80.8064	51.3248	16.8547
105.4	67.6665	59.321	16.6667
116.602	93.6239	48.26	22.6852
84.8467	70.5026	46.7079	15.8179
80.3811		54.5443	33.9506
71.2747		43.1676	20.9298

## Sheet: 2E
APOB48-CM	APOB100-CM
660.6	1210.6
813.6	914.6
829.6	583.6
851.6	1051.6
242.6	1309.6
836.6	1123.6
683.6	792.6
759.6	1263.6
749.6	1183.6
640.6	1255.6
799.6	1431.6
799.6	954.6
527.2	1501.2
437.2	1440.2
347.2	1117.2
293.2	1108.2
459.2	960.2
351.2	824.2
542.2	612.2
471.2	1197.2
401.2	1454.2
338.2	1001.2
608.6	2093.6
438.6	1056.6
657.6	399.6
397.6	889.6
481.6	1542.6
556.6	1181.6
528.6	884.6
623.6	1535.6
589.6	831.6
611.6	1185.6

[truncated: 24 more sheets: 2F, 3D, 3E, 3F, 4C, 4D, 5B, 5C, 5D, 5E, 5G, 5H, 5I, 5J, 6A, 6B, 6C, 6D, 6E, 6F …]
